# Supplementary material for: Genome-wide sequence identification and expression analysis of ARF family in sugar beet (Beta vulgaris L.) under salinity stresses
Source: PeerJ. 2020 Jun 4;8:e9131. doi: 10.7717/peerj.9131 (PMC7276148; doi:10.7717/peerj.9131)
Supplement: File S1 [file peerj-08-9131-s002.fas]

>qzmp
MAQCQRTHSNERLTGGESYALYAELWRACAGPLVDVPQSGERVFYFPQGHMEQLEASTNQ
ELNHQIPRFNLPPKILCHVMNIELKAELETDEVYAQITLIPEKDQDEFKGSDSCLPEPPR
PKVHSFCKILTASDTSTHGGFSVLRKHANECLPPLDMSQTTPTQELVARDLHGYEWHFKH
IFRGQPRRHLLTTGWSTFVTSKRLVAGDAFVFLRDDKGDLRVGVRRLVRQQAPMPSSVIS
SQSMHLGVLATARHAVNTSTMFTVYYKPRSSQFIVGVKKFLEAVNHRFSIGMRFNMRFEG
DDTPERRFTGTIVGVEDVCPHWSGSKWRSLKVQWDEAATFQRPDKVSPWEIEPFSASIPV
NPTPPPISKTKRSRPSDLSISETTGVSAGSNFWYGPAHTQDFCSPGNQQDNIWTPTHGRN
SFRFFADNKDESKTSSVQSCSTPSAFSCLVVPTKLSSDHPEQVNNGGKSAGGIRLFGFEL
RNSSHIVPTLEKMTACPENLLDGDKILETSARKSDEVQNTEVGEALKEQNQANSDSSLRE
SQTKQSSQSSTRSRTKVHMQGVAVGRAVDLTILEGYDELISELERMFDIKGELQTRNKWA
VVFTDDEGDMMLVGDDPWQEFCKMVRKICIYSSEEVKKVSCNKRLSSLSTDEGTVLSLGT
EQKSEACD
>orwr
MANGMAFGQPNMSSGARDSGGVDVLYPELWRACAGPLVEIPRLREKVYYFPQGHMEQLEA
STNEELNQRIHMFNLPSKILCRVLNIDLLAEKETDEVYAQITLMPEADQTEPLKPESCEP
EPPRPAIRSFSKVLTASDTSTHGGFSVLRKHANECLPPLDMTQQTPTQELAAEDLHRYVW
RFKHIFRGQPRRHLLTTGWSHFVTSKRLVAGDSFVFLRGENGELRVGVRRVARQQSSMPS
SVISSQSMHLGVLATASHAVTTHTYFVVYYKPRMSQFIIGLNKYLESVDSGYKVGMRFKM
RFEGEDTPERRFTGTIVGVDDLSPQWKDSRWRSLKVQWDEPTSIARPDRVSPWEIEPFGS
SAPLDVTDTVVKNKKPRPSIEIPNHAFKSVNDSTPWNSSNDIVQGEVEDCKSATAWSVFP
GYTTPTPTKQSNDLAENGKKTETLASYRLFGIDLMKPSTPTTQEDEYVQEPIGTGDSTEE
LGRSSDSGAADSEQKSDLSKSSQEKRQILQLSSPRDLQSKQGSSTRSRTKVQMQGVAVGR
AVDLTILESYDQLIDELEELFDLKGELRPRDKWEIVFTDNEGDMMLVGDDPWTEFSSMAK
KIVICSSQEVKKMSAGSKMAASSLEGDGTVVSMESSGN
>kddw
MALQGTHRSGGRPEQDALYKELWFACAGPLVNVPREGERVYYFPQGHMEQLEASTHQGLD
QQMPSFNLPSKILCKVANIELRAEPETDEVYAQITLVPERDQSEVTKPDAPVPDPPRCNV
HSFCKTLTASDTSTHGGFSVLRRHADDCLPPLDMSQQPPWQELVATDLHSNEWHFRHIFR
GQPRRHLLTTGWSVFVSSKKLVAGDAFIFLRGENGELRVGVRRLMRQLNNMPSSVISSHS
MHLGVLATAAHAIQTGTLFSVFYKPRTSRSEFLVSVNKYLEAKSHKLSVGMRFKMRFEGD
EVPERRFSGTIVGVNDTSSSSWENSEWRSLKVQWDEPSSIVRPERVSPWELEPLVATNAS
NTQPTTQRNKRPRPAVMPSSATDLSALGIWKSPGESPVAASAEVERTRDQFSSVTKAGSA
GFTANSSLPAISSQSIYWSNRADNASESLGSVVNKESGEKRKSSGAGCRLFGIQLFDHSN
LDESSTGVDEDLPVPSLEAESDRSNVNRSDVPSLSCDPDKSSQRSPSESQSKQSRTCTKV
HMQDVAVGRAVDLTRFECYEDLLKKLELLFDIKGELCCSSGKWQVVYTDDEDDMMMVGDD
PWHEFCSMVKKIFIYTSEEVKRLSPKSKISVEEDAKPGYVDADLPAASEEQSSAVGPSC
>yzaj
MSSSEISIKATDEGGAIKAGQQHHRHHQVPGAGKVDPETALYTELWHACAGPLVTVPRLN
ELVYYFPQGHIEQVEASTNQVADQQMPVYNLPWKILCRVIDVQLKAEADTDEVYAQVMLL
PQREENSLEKEPQPPPQPHFHVHSFCKTLTASDTSTHGGFSVLRRHADECLPPLDMSRQP
PTQELVAKDLHGNEWRFRHIFRGQPRRHLLQSGWSVFVSSKRLVAGDAFIFLRGENGELR
VGVRRAMRQQGIVPSSVISSHSMHLGVLATALHAISSGTMFTVYYKPRTSPAQFIVPYDQ
YMESVKNQYSIGMRFKMRFEGEEAPEQRFTGTIVGIEDANPNRWQDSKWRCLKVRWDETS
TIPRPDRVSPWQIEPALTPPTINPLPVTRAKRPRANVMTQSSESSVLTREGFSKVAADAS
PVGGFSRVLQGQEYSTLRPSLADSNESETVEKPHVWPNSVDEEKFENANASRKYVPENWI
SATRPEPTYADLLSSFGVHNETASGFHSPYQTAASSPMKKHILDQDGRFSMLGSSWSIMP
TSLSLNMSESTMKIHPQSGNVSNQAPGNTRYGGFNEMSVLRGHRIDHHNGSWRMPPPGQS
CFESREIATRPSQIEQEPIKSKDGNYKLFGMSLISSPTNQEPSTFSRRNVDEPATNLPPM
LHHHNSEPDRSLEQSKGSKQMDNLPACSEQDKKMPCSQSLSRDAQAKVQGGSSRSCTKVQ
KQGIALGRSVDLSKFSDYDQLVEELDHLFDFNGELKIPEKNWLIVYTDDEGDMMLVGDDP
WQEFCSMVRKIFIYTKEEVQKMTPRTLNARIEENTPAAGGSDSKEAKQSLPSSASNAESH
>opag
MMGVLIDLNTVNEDEEDNYQNTQNFQDQNFNLSPQNPSSSVCMELWHACAGPLISLPKKG
SLVVYLPQGHLEEQQHNNMPEFDFSCGVNSSNNIHNHNTFDSHHNNIPPHVFCRVLDVKL
HAEVATDEVYAQVSLIPESQIEEKMRESETDVEGDEEDFEDVVKSTTPHMFCKTLTASDT
STHGGFSVPRRAAEDCFPPLDYKQQRPSQELVAKDLHGLEWRFRHIYRGQPRRHLLTTGW
SAFVNKKKLVSGDAVLFLRGADGELRLGIRRAVQLKGPAAFPALASRPVNNGVTAAFDAI
SSRRVFNVCYNPRASSSEFVVPLRRFLRSMDNSFNVGMRFKMRFEAEDAGERRYTGVVTG
MAELDPIRWPGSKWRCLMVRWDDVEVNRHGRVSPWEIEPTGSFPSPSSMMASGLKRSRIG
LPLTKPDFPVPSGVGMPDFGDSLGFRKVLQGQEKLGSRSACDGNDNNPHLSPSEPGRCFP
SSIPSGGDFGRTAKGIGFRESFRFQRVLQGQEIHHLSPAHIDGFTSSANRRHDGGGPLEI
FEGVQVPNCGNRWLKAQVSSPSSVLMFPHTSIQQARCFRSPVGQPRLMNMEHMNYSTVPA
AYSSLSKGSDELAPAGKASCRLFGFSLTEGEHRVDKERKHSSFPPPETSFWPLVEGQPCY
KSSSATKVVSSCPGVNDLYAVRDMLLDIAL
>efdx.t1
MEIDLNHEVSEVEKIAYCYGDCEKGIYGCCVSSSSSSCSSNSSPSAVTSYMELWHACAGP
LISLPRRGNVVVYFPQGHLEQVVASSSPYSPVDLPTYDLPPQIFCRVANIQLLANKENDE
VYTQLTLFPLPEFGRISLGSKEVEGLGGEEDAAEVLPKSTPHMFCKTLTASDTSTHGGFS
VPRRAAEDCFPPLDYKLQRPSQELVAKDLHGVEWKFRHIYRGQPRRHLLTTGWSVFVSQK
NLVSGDAVLFLRGEDGELRLGLRRAIRPKSGVPDSVIGKQSMYPNVLSAVVNAVSTKTMF
HVFYSPRASHPEFIVPHQRYVKSFSNPISAGTRFRTRIEVDESPERRCRGIVVGVNDIDP
YKWPNSKWRCLLVRWDEDIVSDKEERVSPWEIDPSVSLPPLSIQSSPRIKKLRTGLPSSP
SNPVDSGGLGNLDFEESVRSSKVLQGQENVSFISPPYGCDKVHSMLDNEPGAAGQQSLSS
TRLPPINVSEFRSLAQPMTYTGILESNRFPKVLQGQEICPLRSLTGKMNFNPSAWIKPSL
ATSYFNLYQGPKTSFYPLASEGVRNMYFPFDIYKSDQDSVTVPCKNTMAKENSVFNLSSF
HSNGFRKKDQNPNIENEDRPAENMYVHNSLNTSRNDQKDAPGNGPRPHSKLFGFPLERET
SSTNSEICSRRSCTKVHKQGSLVGRAIDLSKLKSYADLMNELEHLFGMEGLLQDPAKGWR
ILYTDKENDMMVVGDDPWNEFCDVVSKIHIYTREEVEKMTAGMVTDDNQSCLEEAPSMLD
ASKSSSVGQPDSSPTETKN
>efdx.t2
MEIDLNHEVSEVEKIAYCYGDCEKGIYGCCVSSSSSSCSSNSSPSAVTSYMELWHACAGP
LISLPRRGNVVVYFPQGHLEQVVASSSPYSPVDLPTYDLPPQIFCRVANIQLLANKENDE
VYTQLTLFPLPEFGRISLGSKEVEGLGGEEDAAEVLPKSTPHMFCKTLTASDTSTHGGFS
VPRRAAEDCFPPLDYKLQRPSQELVAKDLHGVEWKFRHIYRGQPRRHLLTTGWSVFVSQK
NLVSGDAVLFLRGEDGELRLGLRRAIRPKSGVPDSVIGKQSMYPNVLSAVVNAVSTKTMF
HVFYSPRASHPEFIVPHQRYVKSFSNPISAGTRFRTRIEVDESPERRCRGIVVGVNDIDP
YKWPNSKWRCLLVRWDEDIVSDKEERVSPWEIDPSVSLPPLSIQSSPRIKKLRTAGGLGN
LDFEESVRSSKVLQGQENVSFISPPYGCDKVHSMLDNEPGAAGQQSLSSTRLPPINVSEF
RSLAQPMTYTGILESNRFPKVLQGQEICPLRSLTGKMNFNPSAWIKPSLATSYFNLYQGP
KTSFYPLASEGVRNMYFPFDIYKSDQDSVTVPCKNTMAKENSVFNLSSFHSNGFRKKDQN
PNIENEDRPAENMYVHNSLNTSRNDQKDAPGNGPRPHSKLFGFPLERETSSTNSEICSRR
SCTKVHKQGSLVGRAIDLSKLKSYADLMNELEHLFGMEGLLQDPAKGWRILYTDKENDMM
VVGDDPWNEFCDVVSKIHIYTREEVEKMTAGMVTDDNQSCLEEAPSMLDASKSSSVGQPD
SSPTETKN
>hgze
MGSVEEKIKSSGGPPPSSLLEEMKLLKEMQDHSGARKPLSSELWHACAGPLVSLPQVGSL
VYYFPQGHIEQVAISTKRPATSQIPNYPNLPSQLMCQVHNVTLHADKDTDEIFAQMSLQP
IKTDKDVFPIPDFGLKASKHPTEFFCKTLTASDTSTHGGFSVPRRAAEKLFPPLDYTMQP
PFQELVVKDLHDNTWTFRHIYRGQPKRHLLTTGWSVFVGSKRLRAGDAVLFIRDEKGQLM
IGVRRANRQTTTLPSSVLSADSMHIGVLAAAAHAAANKTPFTIFYNPRACPTEFVIPANK
YRKAVYGTQVSAGMRFGMMFETEESGKRRYMGTLVGISDLDPLRWPGSKWRNLQVEWDEP
GCGDKQNRVSAWEIETPESLFLFPSLTSGFKRPFHPGFFGGELEWGNSMKRPFIQIPDMG
AANLSYASLPNVWSEQLVKAMMRPENMSYPSMLASCSPSPMLQETKARIDTAMLQKPQIA
SSQTVPVQNYPLQQFNQRELGDMSGIEQPSKTNQPTNDADKTKLEPLCEPSQLSQLPSTG
HCNEERQTSNPSNPPSQNNFEIKDNSHKLMQPPAMSSVFQSQLTDIPPTDLSSLNGLFPY
LDAPDWLPYPSATIPEVIDPSLSSIGQDLWDQNQNLRYPAQSDQFGSYSQLSDETNNQSG
IYSCIDLDVGNGGNAMVDASISNAVLNKLCPSKESSLQYSSDCLVGNFSSSQDLQSQITS
ASLADSQAFLQDFPDNNNSGGTSSSNMDFDETNLLQNNSWQQVVPPMRTYTKVQKTGSVG
RSIDVTSFKDYEELRSAIERMFGLEGLLNDPRGSGWKLVYVDFENDVLLVGDDPWEEFVG
CVRCIRILSPAEVQQMSEEGMQLLNTNAIPGITGTT
>qfwi
MKTTVTSNSVSQPTNSPSEGEKKTINPELWQACAGPLVNLPAAGTHVVYFPQGHSEQVAA
SLKKDVDTQIPNYTNLPSKLLCLLHNVSLHADPETDEVYAQMTLLPVPSFDKEALLRSDL
SLKAHKPQTEFFCKTLTASDTSTHGGFSVPRRAAEKIFPPLDFSMQPPAQELVARDLHDT
LWTFRHIYRGQPKRHLLTTGWSLFVSGKRLFAGDSVLFIRDEKQHLLLGIRRANRQPTNL
SSSVLSSDSMHIGILAAAAHAAANNSPFTVFYNPRASPSEFVIPLAKYYKAVYGQQVSLG
MRFRMMFETEESGTRRYMGTITGISDLDSVRWKSSQWRNLQVGWDESAAGERRNRVSVWE
IEPVTAPFFICPPPFLRPKRPRIPGMPDDDPDADNPFKRTMPWLGDDPNALTGLNLMQWM
NMPQNSSLANSMQANFLNTLPGSTAFQGLPGSDLSRQLGFTAPQIPQQNNSQYNAQRQVQ
SVQQLDQLQKSSGSSNPLNSLIQSQQQLCDVTQQPRQSLINQTLTSSQVQSQLLQSQGLV
QHQNSLQQSSPLQNHQFLGNLPLQQQQTSGSSQQQSLHQLQQVTDNQYQLHLLQRLQQQQ
QSLLTQQSAMQQTNQMNQLQEPQRPLLDVSQSFSRSLPSSRMLDMPQVQMTSLPQSQITP
EQMIRSNSQTNLHFSQTPPIPKLSQQQSGVMPELQSQPGVARNLMSNHPSTAASSSFTGA
AAGGQSALTDDIPSCSTSPSTNNDPNGPQTIMNSRSHRSFALGEGINQPSANLMSCNGLE
AMAAQNSFKELHQKADVKPSVNITKVETQGHLTRQTYPNIPMDYLDTSSANSASLSQNDM
LSQTNLLSNPQSSFLGDTVQDLEVQADVRNNIHTGASINGQLGASLVPDAMLTKNVPSSD
KKYSNNVSSGCMLSTYENSKDAQQELSSSMVTQSFGVPDVAFNSIDSAISDSSFMNRGAW
APATQYQRLRTYTKVYKRGAVGRSIDVTRYSDYEELKQDLARMFGIEGQMEDRGRVGWKL
VYVDHENDVLLVGDDPWEDFVNCVRCVKILSPQEVQQMSLDGDFGNASLHNQACSSSDGG
NV
>zzhs
MKAPSNGLMANSGEEGRVINSELWHACAGPLVAVPPVGSLVVYFPQGHSEQVAASMQKET
DGIPSYPNLPSKLICMLHNVTLHADPETDEVYAQMTLQPVNKYDRDALLASEMALKQSRQ
PTEFFCKTLTASDTSTHGGFSVPRRAAEKIFPPLDFSMQPPAQELMAKDLHSQAWTFRHI
YRGQPKRHLLTTGWSVFVSSKRLFAGDSVLFIRDEKSHLLLGIRRANRQQPALASSVISS
DSMHIGILAAAAHAAANNSPFTIFYNPRASPAEFVVPLAKYNKAMYTQVSLGMRFRMMFE
TEECGVRRYMGTITGISDLDPVRWKNSQWRNLQVGWDESTAGERPSRVSIWDIEPVVTPF
YICPPPFFRPKFPKQPGMPDDESDMESIFKRGMPWLGDDFGMKDVPNSIFPGLSLVQWMS
MQQNNQFPGAQSAGFPSMLTASALHGGLGTDDPSKLLNFQAPSLSVPNFQFNKAVQQNQV
GQLQQQPAAWSQQQQLQQLLQNNSQQQQQPLQQQLQKQQLQQQQQQQQLQQQQQQQLQQQ
QQQQQQQLQQQQQQQVHQQQQQQQQQQQQQQPQQPPAPQKQQIPQLTSVNSGLVSPNQNL
NPNLSQSPMYSQLHHQQMVGGNNQAPQNVSANKDPVHITSLPPDMQFQQQTEQQSNVLQR
LQQQHQHQQQAQLQQSSQQLFQESLSQRPPVLQNLSEHQLQFQLMQKLQQQPQTQQQQAQ
QHQHQPQQSHPLLSPVTSQVQHQVTTQQHAGQQNQVLQQRSLSQYQPQVSVSTISTTQLM
SSPPMSAVQLQGMQKTSGIARSLSGPTDGDAPSCSTSPSTNNCQIPHSSFLNRNQQVRNM
LVEHSVVEPNSNMLQDVQEKSDIRIKHEIPSSKVIEPSRINGIITDPLEASSSVTSYGLD
ASGLQQNLSLPSFGLDGDVQSHPRNSIPLSTAMDGLTPDTLLSRDFDSGKELHNLLSNYN
GAPRDIETELSAAAMSSQSFGVPNMPFKTGCSNDVAAINDPAVLGGGMWPSQTQRMRTYT
KVQKRGSVGRSIDVTRYKEYDELRRDLARMFGIEGQLEDPQRTDWKLVYVDHENDILLVG
DDPWDEFVNCVQSIKILSSIEVQQMSLDGDLGSGPIPNQASSGSDSGNAWRYDDHSAASF
NR
>okdq
MKLSTSGLGQQGHEGGEKKCLNSELWHACAGPLVCLPTAGSRVVYFPQGHSEQVAATTNR
DIDGQIPNYPSLPPQLICQLHNVTMHADVETDEVYAQMTLQPLSPQEQKDIYLPADFGIP
SRQPTNYFCKTLTASDTSTHGGFSVPRRAAEKVFPPLDYSQQPPAQELVARDLHDVEWKF
RHIFRGQPKRHLLTTGWSVFVSAKRLVAGDSVLFIWNEKNQLLLGIRRATRPQTVMPSSV
LSSDSMHIGLLAAAAHAANTNSCFTVFFNPRASPSEFVIPLSKYVKAVYHTRVSVGMRFR
MLFETEESSVRRYMGTITGISDLDTVRWPNSHWRSVKVGWDESTAGERQPRVSLWEIEPL
TTFPMYPSLFPLRLKRPWHAGTSSLSDNIDDAANSLMWLRGQGGEQGLNSVNFQSLGMYP
WMQTRVDSLLPLSNQNQQYQALLSSGFQNLRGGDIINPQMMQFQQPMQYLQQSNSQIPML
QQQQQLIHPSIAQQLLQGQSQVSKDNLPQRVLPQEYFKHNEGLANQQLCSPEAFSLPNNE
VQSRQQLSMSSSHGKTDSNAANAELSSSTHSSMQNMLSSARTEGIGNLSDISNVNHTLLN
EQTSQHPLVSLNSYTPINAFGDAVSLPPYPGKDASLETGNCSLDVQNHNVFGANLDSSGL
VLPMTMPTNYRASSNDTDLCSIPSGASGFHNSMYGCNSNSPELHSEGQGDLQNPTRTYVK
VYKSGSVGRSLDISRFSSYHELREELGQMFGIEGMLDDPLRSGWQLVFVDRENDVLLLGD
DPWEAFVYNVSYIKILSPEDVQKLGKHGTEAYS
>gcik.t1
MRLSSSGFPHQPEEGEKKVLNSELWHACAGPLVSLPPVGSRVVYFPQGHSEQVAASTNKE
VDAHIPNYPSLPAQLICQLHDVTMHADVETDEVYSQMTLQPLTLQEQKDVCLLPAELGTA
SKQPTNYFCKTLTASDTSTHGGFSVPRRAAEKVFPPLDYTQQPPAQELIARDLHDNEWKF
RHIFRGQPKRHLLTTGWSVFVSAKRLVAGDSVIFIWNEKNQLLLGIRRANRPQTVMPSSV
LSSDSMHIGLLAAAAHAASTNSRFTVFFNPRASPSEFVVPLAKYVKAVYHTRVSVGMRFR
MLFETEESSVRRYMGTITGISDLDPVRWPSSHWRSVKVGWDESTAGERQPRVSLWEIEPL
TTFPMYPSPFPLRLKRPWPSGLPSFPVLKDGDMGLNSPLMWLQREVGDRCMPSLNFQGYG
LTPWMQPRLDSAMLGLQPDIFQTMASSALHDPRGLEKRPNQSLLQFQPNQNVSCQPSSLI
QNQLLQQAQSQQTLVQSFQENQTVAQNQVHSQLLQQQLQNCRSYNDHHHHQQQQQQQQQQ
QQHQQQQQQQHQQQQQQQQQQHHQHQQLPHFEQLRNQFSDQQQIAKVISKTPPFGPSTQS
LPTSLETISSPCPQQLFSNSIMNSVTAADISPMHSLLNSFSLDGGSRQVTLTDSNPLVSS
TPLLSKRVAVEPQLSSTAPCSLPQVEDLAGPQSRISELSSLLPPLPGRDFSIYHGIGDPQ
NNLLFGVNVQQNELANLRSHNNENDSLSMQFACSSFPSAAGTDFPPASDIMATSCVDESG
FLQSSENDDHVNPPSGTFVKVQKSGSLGRSLDISKFSSYQELRSELAHMFGLEGQLEDPL
RSGWQLVFVDRENDVLLLGDDPWQEFVNNVWYIKILSPQEVQQMGKEGLNFPNSIPRPKH
QNSFNSCDDYTLQQDLRHNSNGMASVTSLDY
>gcik.t2
MRLSSSGFPHQPEEGEKKVLNSELWHACAGPLVSLPPVGSRVVYFPQGHSEQCLQVAAST
NKEVDAHIPNYPSLPAQLICQLHDVTMHADVETDEVYSQMTLQPLTLQEQKDVCLLPAEL
GTASKQPTNYFCKTLTASDTSTHGGFSVPRRAAEKVFPPLDYTQQPPAQELIARDLHDNE
WKFRHIFRGQPKRHLLTTGWSVFVSAKRLVAGDSVIFIWNEKNQLLLGIRRANRPQTVMP
SSVLSSDSMHIGLLAAAAHAASTNSRFTVFFNPRASPSEFVVPLAKYVKAVYHTRVSVGM
RFRMLFETEESSVRRYMGTITGISDLDPVRWPSSHWRSVKVGWDESTAGERQPRVSLWEI
EPLTTFPMYPSPFPLRLKRPWPSGLPSFPVLKDGDMGLNSPLMWLQREVGDRCMPSLNFQ
GYGLTPWMQPRLDSAMLGLQPDIFQTMASSALHDPRGLEKRPNQSLLQFQPNQNVSCQPS
SLIQNQLLQQAQSQQTLVQSFQENQTVAQNQVHSQLLQQQLQNCRSYNDHHHHQQQQQQQ
QQQQQHQQQQQQQHQQQQQQQQQQHHQHQQLPHFEQLRNQFSDQQQIAKVISKTPPFGPS
TQSLPTSLETISSPCPQQLFSNSIMNSVTAADISPMHSLLNSFSLDGGSRQVTLTDSNPL
VSSTPLLSKRVAVEPQLSSTAPCSLPQVEDLAGPQSRISELSSLLPPLPGRDFSIYHGIG
DPQNNLLFGVNVQQNELANLRSHNNENDSLSMQFACSSFPSAAGTDFPPASDIMATSCVD
ESGFLQSSENDDHVNPPSGTFVKVQKSGSLGRSLDISKFSSYQELRSELAHMFGLEGQLE
DPLRSGWQLVFVDRENDVLLLGDDPWQEFVNNVWYIKILSPQEVQQMGKEGLNFPNSIPR
PKHQNSFNSCDDYTLQQDLRHNSNGMASVTSLDY
>ghtj
MASDHRQRHCFYQQRREIKREIWKACAGSLIQTSMVNSIVYYFPEGHIQQASSPVSISGV
MNLKNYYVCRVLELSFLADPDTDEVFVKYRLQPLENITNFVLQNSEKNNVVENKKNDVVS
FAKVLTPSDANNGGGFSVPRFCADKIFPPLDFTADPPVQKITITDMHGEGWDFRHIYRGT
PRRHLLTTGWSKFVNSKKLIAGDSVVFIMDESNGGLFVGIRRAVKMSNEDVSGWGLIPKP
PSTSGSGGGFSRAHRGRVPAEAIVEAVQKAENGMEFEVVYYPRAGLPEFVIGVEKVQMYQ
WDIGMRVKMAQESEDGSRLTWYNGTVSGFLCNKNPALGGPLWRVLQVTWDEPEILQNMTN
VSPWQVEFIAPAPPIHAPLPPMKRLKGVQDSELLADREGDLPLPPMRFSSMMGHVNPPYF
SHETFPAGMQGARQIPFLLTSLPNINNDSTHKGCPDDKVDSTMQKTEAVSTDLNIGSIPS
ETPSPDSQNSVHFFSMAATKPHSCNVTKIGSTSFHLFGAFIQVEPRLANTNDISTEYDDS
STKCARKDVDKSLLDPDKKSDDGLSAQRFSGVDGDAL
>jrpi
MNEVECCLDPQLWHACAGGMVQMPVINSKVIYFPQGHIEHAQVNIDLRKYPKIPPLIPCK
IIGIKYLANYESDEVYAKVRLVPLRGNEFDTTCDDGFVGNNEMEEGSEKPVSFAKTLTQS
DANNGGGFSVPRYCAETIFPRLDYSAEPPVQTILAKDVHGVTWKFRHIYRGTPRRHLLTT
GWSNFVNQKKLIAGDSIVFLRTENGDLFVGIRRPKRELLTCGSAYGGFAAFLRNEENNKI
MARNLEGMNSGNNTEKVRAESVVEAAYLAADGKPFEVVYYPRASTPEFFVKTAAVRAAMR
LQWCAGMRFKMAFETEDSSRISWFMGTVSCVQVVDHVHWPNSPWRLLQVAWDEPDLLQNV
KRVNPWSVESVASMPTVHMSPFSPPRKKLRVSQVPEIPFADQYLLPTFPNSAYNPSGSVF
GLAEVPAGVQGARHAHFRQFLSDHLNKVNYSSLLTNGPELKSLHCGISAKHKIRENISSF
LTMATLKESPKENDMLTPKFMLFGKPILTKQQISQSSSSDSMRTVSDSNLEKTGNNASED
SNDTLNKPSGGNFPCKVFMESEDVGNTLSLSSLGTYDGLYKKIAHHIWQGKILEAEQCAL
S
>eqms
MITFMDPKEKIKEGDNCLDSQLWHACAGGMVQMPPVNTKVFYFLQGHIEHANGNVDFRSF
PRIPAYVQCRVEDIRYLADQETDEVYAKIRLIPVANELDYSDEDIGVHGTEVQENKPASF
AKTLTQSDANNGGGFSVPRYCAETIFPRLDYSADPPVQNILAKDVHGEPWKFRHIYRGTP
RRHLLTTGWSTFVNAKKLIAGDSIVFLRAENGDLCVGIRRAKRGLGGGLDSTSGWNPGST
VLNYGAFSAFLREDENRITRNGNGVGLNSGGNPSAKGKVKIESLIEAATHAAKGQPFEVV
YYPRAGTPEFVVKAGHVRAALQIRWCSGMRFKMPFETEDSSRISWFMGTISSVQVSDPVH
WPDSPWRLLQVTWDEPDLLQNVKRVSPWLVELVSNMPAIHLSPFSPPRKKFRLPHHPDFP
MDGQLPVPTFPGNFLGPNSPFGCLPDNSPAGMQGARHAQFGLSLSDLHMSKLQSGLFPGG
FPALDPTTTLPNRPSSSLSYQKPGNNENISCLLTMGNSNQSTKKSDVTKPHHFVLFGKPI
LTEQQMSLSRSGETVSPVPTGNSSSEGNVDKGGNVSDGSGSALNQDRSSSERHPWLKDNR
PEMDLELETGHCKVFMESEDVGRTLELTLLNSYEELCSRLANMFGIESSDMLNRVVYRDS
AGSSKQIGDEPFSEFAKRAKRLTILMDSSSDNIGA
